# Supplementary material for: CRISPR/Cas12-Based Ultra-Sensitive and Specific Point-of-Care Detection of HBV
Source: Int J Mol Sci. 2021 May 3;22(9):4842. doi: 10.3390/ijms22094842 (PMC8125043; doi:10.3390/ijms22094842)
Supplement: Supplementary file 1 [file ijms-22-04842-s001.zip › ijms-1185815-revised-r1-supplementary/Table S7.xlsx]

## Sheet: Sheet1
Results of qPCR for 73 clinical serum samples
qPCR test positive sample no.	HBV viral load (IU/mL)	qPCR test positive sample no.	HBV viral load (IU/mL)
1	116	1	<30
2	204	2	<30
3	6830	3	<30
4	347	4	<30
5	36100000	5	<30
6	7170000	6	<30
7	53600000	7	<30
8	44200000	8	<30
9	23100	9	<30
10	14000	10	<30
11	6100000	11	<30
12	98500	12	<30
13	4980000	13	<30
14	34600000	14	<30
15	810000	15	<30
16	27100000	16	<30
17	137	17	<30
18	35300	18	<30
19	1960000	19	<30
20	5420000	20	<30
21	38400	21	<30
22	479	22	<30
23	747	23	<30
24	86300	24	<30
25	214	25	<30
26	680	26	<30
27	1060	27	<30
28	233	28	<30
29	2130	29	<30
30	4080	30	<30
31	223	31	<30
32	2710	32	<30
		33	<30
		34	<30
		35	<30
		36	<30
		37	<30
		38	<30
		39	<30
		40	<30
		41	<30
